# Supplementary material for: Effects of the ZrO2 Crystalline Phase and Morphology on the Thermocatalytic Decomposition of Dimethyl Methylphosphonate
Source: Nanomaterials (Basel). 2024 Mar 30;14(7):611. doi: 10.3390/nano14070611 (PMC11013148; doi:10.3390/nano14070611)
Supplement: Supplementary file 1 [file nanomaterials-14-00611-s001.zip]

Archive with 1 entries (1 files):
- nanomaterials-2889202-supplementary.pdf
